# Supplementary material for: Histone H3 Lysine 9 Methyltransferase DIM5 Is Required for the Development and Virulence of Botrytis cinerea
Source: Front Microbiol. 2016 Aug 22;7:1289. doi: 10.3389/fmicb.2016.01289 (PMC4992730; doi:10.3389/fmicb.2016.01289)
Supplement: Table S1 — Primers used in the study. [file DataSheet1.XLSX]

## Sheet: Sheet1
Table S1. Primers used in the study.
Primers	Primer sequences (5'-3')
BC1G-06357-F	GCAGCAGCGAAGTCAATG	qRT-PCR
BC1G-06357-R	CCTCCTCACCTCCATACC	qRT-PCR
BC1G_07144-F	CCGACTGCGAGTTGAAGA	qRT-PCR
BC1G_07144-R	CTGCGAGAATACATCCTACTGA	qRT-PCR
BC1G_02976-F	GTGAGGATGAGAAGAAGAGATA	qRT-PCR
BC1G_02976-R	TTACAACAGGCGAATGGTA	qRT-PCR
BC1G_11858-F	ATACCCATAAGCCAGACAA	qRT-PCR
BC1G_11858 -R	TAACGGAACACGATGAGTTG	qRT-PCR
BC1G-02163-F	GAAGAAGCATCAATGTCCTC	qRT-PCR
BC1G-02163-R	ACAATCCACAAGCACTCTTG	qRT-PCR
BC1G_00558-F	CATCAATTCGGTGACAACA	qRT-PCR
BC1G_00558-R	AACAGAGCCAGTAGCATTTC	qRT-PCR
BC1G-15837-F	AGGTCACAGGAACTTGGAATC	qRT-PCR
BC1G-15837-R	GAGATGGTGGTTGCTGGTAG	qRT-PCR
BC1G-16381-F	TCTGGCTACGACACTAAC	qRT-PCR
BC1G-16381-R	TTGGCTGCGAAGTAATTG	qRT-PCR
BcDIM2-F	ACAGTCGCTCAAGATACCTCTACCAG	qRT-PCR
BcDIM2-R	CCTCGTGGATGGGTGGGAAT	qRT-PCR
BcHP1-F	TCCAGGTGAAATGGGAAGGT	qRT-PCR
BcHP1-R	CTTTG TTTGC TTCTT TTCCGC	qRT-PCR
BcDIM5-F	CGGGGGTAATAGCGAAGGAT	qRT-PCR
BcDIM5-R	CGGCTTTGATGGGAACTTT	qRT-PCR
BC-tubulin-F	AGTGTGATGTTGATGTCCGTAAGG	qRT-PCR
BC-tubulin-R	ATCGGAGATACCTGGGTACATAGTG	qRT-PCR
HY-R	TTGCAAGACCTGCCTGAAACCG	PCR
YG-F	GGATGCCTCCGCTCGAAGTA	PCR
HYG-F	CGGCATCTACTCTATTCCTTTGCCCTCG	PCR
HYG-R	TCTAGAGTCGACAGAAGATGATATTGAAGGAGC	PCR
Fusion 3U-F	CGGATTCCGAAATCACTTTCTTC	PCR
Fusion 3U-R	CGAGGGCAAAGGAATAGAGTAGATGCCGGTGCGGGTAGCCACTTCCTTAT	PCR
3D-F	CGGAATTCGGTGTTCGAAGCAAAGTTCC	PCR
3D-R	GGGAATTCTGTAG CTCCT ACGCT ACCCA GA	PCR
DIM5KYZU-F	GAACCACAGGGAATGGAAGAT	PCR
DIM5KYZU-R	TAGCAGACAGGAACGAGGACATT	PCR
DIM-5KYZD-F	CAAGCTCTGATAGAGTTGGTCAAGAC	PCR
DIM-5KYZD-R	CTTGATGCTCTATGCTATGCGACTT	PCR
DIM-5KYZT-F	TTGTCTGGACTTTAGAACCCTATGAT	PCR
DIM-5KYZT-R	TTCAAACATCCTTCGCTATTACC	PCR
3-C-F	CGGGATCCGCTGGATACCACAACCTCAAAAC	PCR
3-C-R	CGGGATCCTTATCCTATCGTGCGTCTGCTACT	PCR
neo-F	ATGAATGGACCAATAATAATGACTAGAG	PCR
neo-R	TCAAAATGGT ATGCGTTTTG ACACA	PCR
